# Supplementary material for: Heavy metals uptake by the global economic crop (Pisum sativum L.) grown in contaminated soils and its associated health risks
Source: PLoS One. 2021 Jun 4;16(6):e0252229. doi: 10.1371/journal.pone.0252229 (PMC8177654; doi:10.1371/journal.pone.0252229)
Supplement: S1 Dataset — (XLSX) [file pone.0252229.s001.xlsx]

## Sheet: Garden pea
Pisum sativum ( Garden pea)	البسلة B			البسلة A
Parameter	Q1	Q2	Q3	Q1	Q2	Q3
Number of Individual	13	10	12	5	4	5
Individual length (cm)	137	137	138	65	58	48
Stem length (cm)	130	128	130	60	52	43
Root length (cm)	7	9	8	5	6	5
Number of Leaves	566	525	549	165	154	167
Number of Leaves / Individual	43.53	52.5	45.75	33	38.5	33.4
Fresh wt of leaves /Qua ( gm)	128	124	132	42.6	40.5	39.8
Fresh wt of leaves /m2 ( gm)	521	496	528	170.4	162	159.2
Fresh wt of Stem / Qua ( gm)	146.4	149.8	155.4	48	46.5	44.9
Fresh wt of Stem / m2 ( gm)	585.6	599.2	621.6	192	186	179.6
Fresh wt of roots / Qua ( gm)	31	34	32	12.5	10.6	9.88
Fresh wt of roots / m2 ( gm)	124	136	128	50	42.4	39.52
Fresh wt /Qua ( gm)	305.4	307.8	319.4	103.1	97.6	94.58
Fresh wt /m2 ( gm)	1221.6	1231.2	1277.6	412.4	390.4	378.32
Dry wt of leaves /Qua ( gm)	7.9	6.85	8	3.68	2.85	2.7
Dry wt of leaves /m2 ( gm)	31.6	27.4	32	14.72	11.4	10.8
Dry wt of Stem / Qua ( gm)	15.2	12.94	13.7	3.64	3.51	3.4
Dry wt of Stem / m2 ( gm)	60.8	51.76	54.8	14.56	14.04	13.6
Dry wt of roots / Qua ( gm)	2.6	2.45	2.5	1.2	0.95	0.5
Dry wt of roots / m2 ( gm)	10.4	9.8	10	4.8	3.8	2
Dry wt /Qua ( gm)	25.7	22.24	24.2	8.52	7.31	6.6
Dry wt /m2 ( gm)	102.8	88.96	96.8	34.08	29.24	26.4
Fresh biomass /acre (kg)	5130.7	5171	5365.9	1732	1639.7	1588.9
Dry biomass /acre (kg)	431.76	373.63	406.56	143.13	122.8	110.88
Productivity (Fresh Wt /m2)	1200	1120	1155	189	157	176
Productivity (Fresh Wt /acre	5040	4704	4851	793.8	628	739.2

## Sheet: Pigment all
			Crop	Chlorophyll A		Clorophyll B		Carotenoids
				U	P	U	P	U	P
			Garden pea	1.63567	0.917238	0.832547	0.66	0.641093	0.437012

## Sheet: Heavy metals
Pea		Pb	Cd	As	Cr	Cu	Ni	Fe	Mn	Zn	Ag	Co	V
AL (ug/mg)	S1	125.5	105.5	0.1	17	9.5	24.5	2079	62.5	45	3.05	2.5	0.2
	S2	147	107	0.2	33.5	19	26.5	2330	64	55.5	3	2.7	0.2
	S3	156	99.5	0.15	29.5	14.5	35.5	2195	68.5	49	2.8	3	0.2
AR (ug/mg)	S1	172.5	172.5	0.35	28	23.5	42	2710	185.5	87	4.3	4.7	0.35
	S2	193.5	186	0.4	49.5	43.5	49.5	2802	206.5	95.5	4.55	4.35	0.3
	S3	179	177	0.35	43.5	32.5	47.5	2722.5	227.5	93	4.45	4.45	0.35
BL (ug/mg)	S1	8.75	0.75	0.05	0.7	0.5	1.075	628	11.5	8	0.5	0.4	0.025
	S2	7.25	0.475	0.025	0.75	0.25	1.05	585	12.5	0.25	0.625	0.5	0.05
	S3	10.75	0.625	0.05	0.625	0.5	1	537.5	8.75	0.7	0.525	0.45	0.025
BR (ug/mg)	S1	0.975	1.5	0.075	1.75	1	5.25	658	12	9	0.9	1.125	0.05
	S2	1.725	1	0.125	1.25	0.5	14.25	627.5	13.25	7.25	0.85	1.05	0.075
	S3	0.975	1.25	0.1	1.25	0.5	0.5	690	1.75	8	0.9	0.975	0.075

## Sheet: Import parts
	Area A			Area B
Pea	S1	S2	S3	S1	S2	S3
Pb	0.245	0.241	0.24	0.035	0.029	0.043
Cd	0.252	0.25	0.248	0.003	0.0019	0.0025
As	0.00013	0.00011	0.00012	0.0001	0.0001	0.0001
Cr	0.04	0.041	0.038	0.005	0.003	0.0025
Cu	0.026	0.025	0.0244	0.002	0.001	0.002
Ni	0.049	0.051	0.048	0.005	0.002	0.004
Fe	4.158	4.25	4.18	2.512	2.34	2.15
Mn	0.125	0.122	0.1226	0.046	0.05	0.035
Zn	0.049	0.055	0.051	0.032	0.001	0.0028
Ag	0.0046	0.0042	0.0041	0.006	0.006	0.006
Co	0.0056	0.0057	0.0027	0.006	0.006	0.006
V	0.00012	0.00011	0.00011	0.0001	0.0001	0.0001

## Sheet: U
Soil Parameter	Unit	مزغونة			Avg	STD
PH		6.4	6.42	6.41	6.41	0.01
EC		2.55	2.58	2.52	2.55	0.03
Nitrogen	PPm	293	291	294.3	292.767	1.66233
Potassium	PPm	450	449	452	450.333	1.52753
Phosphorus	PPm	17.9	17.85	17.89	17.88	0.0264575
Pb	ug/gm	0.55	0.554	0.548	0.550667	0.00305505
Cd	ug/gm	0.18	0.181	0.182	0.181	0.001
As	ug/gm	0.01	0.011	0.01	0.0103333	0.00057735
Cr	ug/gm	0.515	0.512	0.514	0.513667	0.00152753
Cu	ug/gm	2.2	2.1	2.11	2.13667	0.0550757
Ni	ug/gm	0.5	0.499	0.52	0.506333	0.0118462
Fe	ug/gm	12.8	12.79	12.83	12.8067	0.0208167
Mn	ug/gm	31.4	31.2	31.6	31.4	0.2
Zn	ug/gm	3.5	3.48	3.49	3.49	0.01
Ag	ug/gm	0.08	0.077	0.079	0.0786667	0.00152753
Co	ug/gm	0.24	0.243	0.245	0.242667	0.00251661
V	ug/gm	0.04	0.04	0.042	0.0406667	0.0011547

## Sheet: P
Soil Parameter	الشرفا غرب
Soil analysis	S1	S2	S3	Avg	STD
PH	7.6	7.55	7.62	7.59	0.0360555
EC	5.8	5.71	5.75	5.75333	0.0450925
Nitrogen	50	48	51	49.6667	1.52753
Potassium	36.2	34.5	35.5	35.4	0.8544
Phosphorus	6.99	6.95	6.7	6.88	0.157162
Pb	52	49	51	50.6667	1.52753
Cd	0.42	0.4	0.389	0.403	0.0157162
As	0.1	0.95	0.78	0.61	0.449778
Cr	0.43	0.399	0.42	0.416333	0.0158219
Cu	16.9	16.2	15.8	16.3	0.556776
Ni	0.65	0.64	0.63	0.64	0.01
Fe	174	170	169	171	2.64575
Mn	61	59	60	60	1
Zn	76	75	68	73	4.3589
Ag	0.62	0.58	0.614	0.604667	0.0215716
Co	0.93	0.925	0.85	0.901667	0.0448144
V	0.87	0.85	0.9	0.873333	0.0251661
